# Supplementary material for: In vitro effect of direct current electrical stimulation on rat mesenchymal stem cells
Source: PeerJ. 2017 Jan 12;5:e2821. doi: 10.7717/peerj.2821 (PMC5237370; doi:10.7717/peerj.2821)
Supplement: Data S2 [file peerj-05-2821-s002.xlsx]

## Sheet: RunX2
	sample1	sample2	sample3	sample4	sample5	sample6	sample7	sample8	sample9	sample10	sample11	sample12	sample13	sample14
	MSC 0d	MSC 3d C	MSC 3d ES	MSC 7d c	MSC 7d ES	MSC 14d C	MSC 14d ES	ASC 0d	ASC 3d C	ASC 3d ES	ASC 7d C	ASC 7d ES	ASC 14d C	ASC 14d ES
RPLP Cq1	17.5198	15.2542	22.92	20.15	26.8436	20.8455	21.192	19.9916	22.4572	23.4865	21.2214	22.16	21.0408	25.3064
Cq2	17.4987	15.0931	22.73	20.21	26.2448	20.5595	21.3186	19.5939	22.151	23.4609	21.1988	22.22	21.4057	25.2278
Cq3	17.6283	15.0037	22.8	19.93	26.5432	20.7717	21.2092	19.9034	22.1872	23.6048	21.0511	22.04	20.5989	24.9467
mean	17.549	15.117	22.8167	20.0967	26.5439	20.7256	21.24	19.8296	22.2651	23.5174	21.1571	22.14	21.0152	25.1603
SD	0.0695503	0.126972	0.0960902	0.147422	0.299411	0.148469	0.0686493	0.208879	0.16736	0.0767846	0.0924796	0.0916515	0.404001	0.189115
							RunX2
Cq1	26.8633	24.7875	34.1326	30.14	34.8	29.77	31.63	28.0618	33.0597	33.66	30.45	35.12	30.14	31.74
Cq2	26.7294	24.6382	33.8672	30.59	34.02	29.33	31.09	28.0316	32.3245	34.16	30.8	35.07	29.95	31.34
Cq3	26.6901	24.4638	33.0706	30.35		29.99	31.05	29.0863	32.8785		30.25	35.68	30.14	30.69
mean	26.7609	24.6299	33.6901	30.36	34.41	29.6967	31.2567	28.3932	32.7542	33.91	30.5	35.29	30.0767	31.2567
SD	0.0907859	0.162023	0.552673	0.225167	0.551543	0.336056	0.323934	0.600413	0.382999	0.353553	0.278388	0.338674	0.109697	0.529937
ΔCT	9.21195	9.51288	10.8735	10.2633	7.86613	8.97109	10.0167	8.56359	10.4891	10.3926	9.34288	13.15	9.06151	6.09636
ΔΔCT	0	0.300933	1.66153	1.05138	-1.34582	-0.24086	0.804756	0	1.9255	1.82898	0.779287	4.58641	0.497917	-2.46724
2^ -ΔΔCT	1	0.811727	0.316104	0.482506	2.54175	1.1817	0.572459	1	0.263248	0.281463	0.582655	0.041625	0.708129	5.52984
SD	0.0571824	0.102924	0.280482	0.134567	0.313786	0.183696	0.165564	0.317855	0.208984	0.180898	0.146674	0.175428	0.209315	0.281335
Runx2 BM-MSC		day 3	day 7	day 14			Runx2 AD-MSC		day 3	day 7	day 14
Fold expression	Control	0.811727	0.482506	1.1817			Fold expression	Control	0.263248	0.582655	0.708129
	ES	0.316104	2.54175	0.572459				ES	0.281463	0.041625	5.52984
Standard dev	Control	0.102924	0.134567	0.183696			Standard dev	Control	0.208984	0.146674	0.209315
	ES	0.280482	0.313786	0.165564				ES	0.180898	0.175428	0.281335

## Sheet: Osteopontin
	sample1	sample2	sample3	sample4	sample5	sample6	sample7	sample8	sample9	sample10	sample11	sample12	sample13	sample14
	MSC 0d	MSC 3d C	MSC 3d ES	MSC 7d c	MSC 7d ES	MSC 14d C	MSC 14d ES	ASC 0d	ASC 3d C	ASC 3d ES	ASC 7d C	ASC 7d ES	ASC 14d C	ASC 14d ES
RPLP Cq1	17.5198	15.2542	25.4123	20.15	26.8436	20.52	20.31	19.9916	22.4572	23.4865	22.0644	22.16	20.81	25.18
Cq2	17.4987	15.0931	25.6242	20.16	26.2448	20.42	20.76	19.5939	22.151	23.4609	21.7751	22.22	20.57	25.24
Cq3	17.6283	15.0037	24.3705	20.04	26.5432	20.22	20.6	19.9034	22.1872	23.6048	22.064	22.04	21.08	25.34
mean	17.549	15.117	25.1357	20.1167	26.5439	20.3867	20.5567	19.8296	22.2651	23.5174	21.9679	22.14	20.82	25.2533
SD	0.0695503	0.126972	0.671069	0.0665833	0.299411	0.152753	0.228108	0.208879	0.16736	0.0767846	0.166909	0.0916515	0.255147	0.080829
							Osteopontin
Cq1	24.1878	20.5069	25.8477	22.8423	22.4331	21.11	22.6368	24.11	24.4	24.5	23.5499	23.6171	22.414	25.2703
Cq2	24.1683	19.7959	26.0197	22.769	22.3703	21.102	22.5376	24.21	24.41	24.5	23.3456	23.5151	22.3605	25.3215
Cq3	24.0979	19.7054	25.3862	22.66	22.4301	21.143	22.7418	24.24	24.38	24.45	23.487	23.3709	22.3969	25.6576
mean	24.1513	20.0027	25.7512	22.7571	22.4112	21.1183	22.6387	24.1867	24.3967	24.4833	23.4609	23.501	22.3905	25.4165
SD	0.0472792	0.438938	0.327598	0.0917028	0.0354356	0.0217331	0.102112	0.0680686	0.0152753	0.0288675	0.104631	0.123699	0.0272966	0.210347
ΔCT	6.60234	4.88574	0.615527	2.64043	-4.13268	0.731659	2.08205	4.35704	2.13154	0.965908	1.49301	1.36104	1.57047	0.163143
ΔΔCT	0	-1.7166	-5.98682	-3.96192	-10.735	-5.87069	-4.5203	0	-2.2255	-3.39113	-2.86403	-2.996	-2.78657	-4.1939
2^ -ΔΔCT	1	3.28662	63.4179	15.5832	1704.37	58.513	22.948	1	4.67673	10.4914	7.28047	7.97786	6.89986	18.3016
SD	0.0420493	0.228467	0.373381	0.0566629	0.150751	0.0771454	0.12496	0.109845	0.0840276	0.0410159	0.0984965	0.0769762	0.128302	0.112671
Osteopontin BM-MSC		day 3	day 7	day 14				Osteopontin AD-MSC		day 3	day 7	day 14
Fold expression	Control	3.28662	15.5832	58.513				Fold expression	Control	4.67673	7.28047	6.89986
	ES	63.4179	1704.37	22.948					ES	10.4914	7.97786	18.3016
Standard dev	Control	0.228467	0.0566629	0.0771454				Standard dev	Control	0.0840276	0.0984965	0.128302
	ES	0.373381	0.150751	0.12496					ES	0.0410159	0.0769762	0.112671

## Sheet: Col1A2
	sample1	sample2	sample3	sample4	sample5	sample6	sample7	sample8	sample9	sample10	sample11	sample12	sample13	sample14
	MSC 0d	MSC 3d C	MSC 3d ES	MSC 7d c	MSC 7d ES	MSC 14d C	MSC 14d ES	ASC 0d	ASC 3d C	ASC 3d ES	ASC 7d C	ASC 7d ES	ASC 14d C	ASC 14d ES
RPLP Cq1	17.5198	15.2542	22.92	20.15	26.8436	20.8455	21.192	19.9916	22.4572	23.4865	22.06	22.16	21.0408	25.3064
Cq2	17.4987	15.0931	22.73	20.21	26.2448	20.5595	21.3186	19.5939	22.151	23.4609	21.78	22.22	21.4057	25.2278
Cq3	17.6283	15.0037	22.8	19.93	26.5432	20.7717	21.2092	19.9034	22.1872	23.6048	22.06	22.04	20.5989	24.9467
mean	17.549	15.117	22.8167	20.0967	26.5439	20.7256	21.24	19.8296	22.2651	23.5174	21.9667	22.14	21.0152	25.1603
SD	0.0695503	0.126972	0.0960902	0.147422	0.299411	0.148469	0.0686493	0.208879	0.16736	0.0767846	0.161658	0.0916515	0.404001	0.189115
							Col1A2
Cq1	18.735	19.18	26.84	22.918	25.1578	23.4113	25.3101	19.207	26.06	26.49	23.18	28.8253	22.7478	30.5051
Cq2	19.0131	19.05	27.18	22.7131	25.2632	23.3441	25.2923	19.457	26.22	26.63	23.36	28.6534	22.7634	30.4073
Cq3	18.951	19.11	26.98	22.9314	25.04	23.3286	25.3386	19.1246	25.87	26.37	23.11	28.6006	22.6531	30.6009
mean	18.8997	19.1133	27	22.8541	25.1537	23.3613	25.3137	19.2629	26.05	26.4967	23.2167	28.6931	22.7214	30.5044
SD	0.145991	0.0650641	0.17088	0.122353	0.111664	0.0439652	0.0233316	0.173093	0.175214	0.130128	0.12897	0.117503	0.059655	0.0968351
ΔCT	1.35074	3.99636	4.18333	2.75747	-1.39021	2.63575	4.07372	-0.566767	3.78487	2.97924	1.25	6.5531	1.70628	5.34411
ΔΔCT	0	2.64562	2.8326	1.40673	-2.74095	1.28501	2.72298	0	4.35164	3.54601	1.81677	7.11987	2.27305	5.91088
2^ -ΔΔCT	1	0.159804	0.140379	0.377165	6.6851	0.410367	0.151461	1	0.0489808	0.0856141	0.283856	0.00718962	0.206893	0.0166207
SD	0.161712	0.142671	0.196044	0.191582	0.319556	0.154841	0.0725057	0.271278	0.2423	0.151093	0.206801	0.14902	0.408382	0.212465
Col1A2 BM-MSC		day 3	day 7	day 14				Col1A2 AD-MSC		day 3	day 7	day 14
Fold expression	Control	0.159804	0.377165	0.410367				Fold expression	Control	0.0489808	0.283856	0.206893
	ES	0.140379	6.6851	0.151461					ES	0.0856141	0.00718962	0.0166207
Standard dev	Control	0.142671	0.191582	0.154841				Standard dev	Control	0.2423	0.206801	0.408382
	ES	0.196044	0.319556	0.0725057					ES	0.151093	0.14902	0.212465
